# Supplementary material for: Conformational Rearrangements Regulating the DNA Repair Protein APE1
Source: Int J Mol Sci. 2022 Jul 20;23(14):8015. doi: 10.3390/ijms23148015 (PMC9324194; doi:10.3390/ijms23148015)
Supplement: Supplementary file 1 [file ijms-23-08015-s001.zip]

Archive with 1 entries (1 files):
- ijms-1787753-supplementary.pdf
